# Supplementary material for: The Value of Patch-Choice Copying in Fruit Flies
Source: PLoS One. 2014 Nov 6;9(11):e112381. doi: 10.1371/journal.pone.0112381 (PMC4223052; doi:10.1371/journal.pone.0112381)
Supplement: Data S1 — The raw data for the information shown in the figures. (XLSX) [file pone.0112381.s001.xlsx]

## Sheet: Sheet1
The following sheets include raw data, with each sheet relating to a Fig. A highlighted title at the far right provides further details

## Sheet: F1
Replicate	Test Food Concentration	S or NS	Eggs on Test Food	Eggs on NS 100	Total Eggs	Proportion on Test Food
1	100	NS	12	28	40	0.3			Figure 1 all 6 trts
1	100	NS	4	38	42	0.0952381
1	100	NS	0	3	3	0
1	100	NS	24	0	24	1
1	100	NS	7	0	7	1
2	100	NS	4	19	23	0.173913
2	100	NS	28	0	28	1
2	100	NS	11	7	18	0.611111
2	100	NS	10	21	31	0.322581
2	100	NS	3	31	34	0.0882353
2	100	NS	28	22	50	0.56
2	100	NS	11	2	13	0.846154
2	100	NS	8	10	18	0.444444
2	100	NS	9	10	19	0.473684
2	100	NS	8	27	35	0.228571
2	100	NS	27	0	27	1
2	100	NS	17	10	27	0.62963
2	100	NS	25	32	57	0.438596
3	100	NS	5	1	6	0.833333
3	100	NS	31	11	42	0.738095
3	100	NS	4	5	9	0.444444
3	100	NS	10	43	53	0.188679
3	100	NS	28	25	53	0.528302
3	100	NS	4	1	5	0.8
3	100	NS	19	19	38	0.5
3	100	NS	11	11	22	0.5
3	100	NS	1	36	37	0.027027	NS 100	Average	0.510076	Std. Dev	0.314677	Std. Error	0.0605596
1	100	S	18	0	18	1
1	100	S	25	3	28	0.892857
1	100	S	18	0	18	1
1	100	S	5	1	6	0.833333
1	100	S	20	1	21	0.952381
1	100	S	3	0	3	1
1	100	S	34	2	36	0.944444
1	100	S	39	0	39	1
1	100	S	10	2	12	0.833333
2	100	S	36	0	36	1
2	100	S	6	0	6	1
2	100	S	28	3	31	0.903226
2	100	S	59	1	60	0.983333
2	100	S	52	2	54	0.962963
2	100	S	30	19	49	0.612245
2	100	S	10	0	10	1
2	100	S	44	5	49	0.897959
2	100	S	68	2	70	0.971429
2	100	S	44	8	52	0.846154
2	100	S	48	1	49	0.979592
2	100	S	23	31	54	0.425926
2	100	S	3	0	3	1
2	100	S	16	45	61	0.262295
3	100	S	1	0	1	1
3	100	S	14	0	14	1
3	100	S	9	24	33	0.272727
3	100	S	24	5	29	0.827586
3	100	S	23	5	28	0.821429
3	100	S	29	15	44	0.659091
3	100	S	1	0	1	1
3	100	S	2	0	2	1
3	100	S	2	0	2	1
3	100	S	23	18	41	0.560976	S 100	Average	0.861918	Std. Dev	0.210144	Std. Error	0.037743
1	33	NS	1	53	54	0.0185185
1	33	NS	0	3	3	0
1	33	NS	0	17	17	0
1	33	NS	0	27	27	0
2	33	NS	6	29	35	0.171429
2	33	NS	2	30	32	0.0625
2	33	NS	0	34	34	0
2	33	NS	0	22	22	0
2	33	NS	0	23	23	0
2	33	NS	0	26	26	0
2	33	NS	4	36	40	0.1
2	33	NS	0	48	48	0
2	33	NS	2	26	28	0.0714286
2	33	NS	0	13	13	0
2	33	NS	0	38	38	0
2	33	NS	0	52	52	0
2	33	NS	0	28	28	0
2	33	NS	1	29	30	0.0333333
3	33	NS	3	29	32	0.09375
3	33	NS	0	11	11	0
3	33	NS	1	41	42	0.0238095
3	33	NS	0	3	3	0
3	33	NS	14	37	51	0.27451
3	33	NS	0	1	1	0
3	33	NS	3	43	46	0.0652174
3	33	NS	1	8	9	0.111111
3	33	NS	2	24	26	0.0769231
3	33	NS	2	21	23	0.0869565
3	33	NS	17	10	27	0.62963
3	33	NS	0	10	10	0
3	33	NS	0	52	52	0	NS 33	Average	0.0586812	Std. Dev	0.123062	Std. Error	0.022852
1	33	S	0	2	2	0
1	33	S	7	4	11	0.636364
1	33	S	3	0	3	1
1	33	S	0	2	2	0
1	33	S	0	3	3	0
1	33	S	20	7	27	0.740741
1	33	S	1	0	1	1
1	33	S	16	8	24	0.666667
1	33	S	5	9	14	0.357143
2	33	S	0	13	13	0
2	33	S	3	33	36	0.0833333
2	33	S	15	3	18	0.833333
2	33	S	18	22	40	0.45
2	33	S	11	24	35	0.314286
2	33	S	4	21	25	0.16
2	33	S	27	26	53	0.509434
2	33	S	21	27	48	0.4375
2	33	S	20	32	52	0.384615
2	33	S	22	16	38	0.578947
2	33	S	7	44	51	0.137255
2	33	S	6	17	23	0.26087
2	33	S	13	47	60	0.216667
2	33	S	25	13	38	0.657895
2	33	S	9	4	13	0.692308
3	33	S	5	11	16	0.3125
3	33	S	22	37	59	0.372881
3	33	S	5	6	11	0.454545
3	33	S	18	25	43	0.418605
3	33	S	7	0	7	1
3	33	S	9	10	19	0.473684
3	33	S	1	30	31	0.0322581
3	33	S	9	27	36	0.25
3	33	S	5	0	5	1
3	33	S	15	28	43	0.348837
3	33	S	5	8	13	0.384615
3	33	S	2	2	4	0.5	S 33	Average	0.435147	Std. Dev	0.29968	Std. Error	0.0513947
1	11	NS	4	33	37	0.108108
1	11	NS	0	19	19	0
1	11	NS	1	31	32	0.03125
1	11	NS	0	58	58	0
1	11	NS	0	13	13	0
1	11	NS	0	13	13	0
1	11	NS	0	45	45	0
2	11	NS	0	39	39	0
2	11	NS	2	54	56	0.0357143
2	11	NS	0	60	60	0
2	11	NS	0	44	44	0
2	11	NS	0	43	43	0
2	11	NS	1	13	14	0.0714286
2	11	NS	0	2	2	0
2	11	NS	0	30	30	0
2	11	NS	0	28	28	0
2	11	NS	6	11	17	0.352941
2	11	NS	0	16	16	0
2	11	NS	0	25	25	0
2	11	NS	0	54	54	0
3	11	NS	0	19	19	0
3	11	NS	0	41	41	0
3	11	NS	0	36	36	0
3	11	NS	0	26	26	0
3	11	NS	0	27	27	0
3	11	NS	0	20	20	0
3	11	NS	1	41	42	0.0238095
3	11	NS	0	44	44	0
3	11	NS	0	29	29	0
3	11	NS	0	3	3	0
3	11	NS	0	47	47	0
3	11	NS	0	38	38	0	NS 11	Average	0.0194766	Std. Dev	0.065263	Std. Error	0.0119153
1	11	S	0	21	21	0
1	11	S	0	1	1	0
1	11	S	0	50	50	0
1	11	S	0	54	54	0
1	11	S	1	0	1	1
1	11	S	0	21	21	0
1	11	S	4	15	19	0.210526
1	11	S	0	23	23	0
2	11	S	3	46	49	0.0612245
2	11	S	7	55	62	0.112903
2	11	S	18	23	41	0.439024
2	11	S	0	29	29	0
2	11	S	0	29	29	0
2	11	S	9	29	38	0.236842
2	11	S	0	33	33	0
2	11	S	3	59	62	0.0483871
2	11	S	0	3	3	0
2	11	S	1	8	9	0.111111
2	11	S	0	44	44	0
2	11	S	0	19	19	0
3	11	S	0	26	26	0
3	11	S	0	4	4	0
3	11	S	1	4	5	0.2
3	11	S	0	25	25	0
3	11	S	0	5	5	0
3	11	S	9	15	24	0.375
3	11	S	0	35	35	0
3	11	S	0	28	28	0
3	11	S	1	25	26	0.0384615
3	11	S	0	4	4	0
3	11	S	0	38	38	0
3	11	S	0	8	8	0
3	11	S	0	27	27	0	S 11	Average	0.085863	Std. Dev	0.19868	Std. Error	0.0356839

## Sheet: F2a
Vial #	Mass of 5 (mg)	Sex	Treatment
71	0.814	M	NL		Figure 2, adult mass 33% food
	0.766	M	NL
	0.895	M	NL
	0.858	M	NL
	0.721	M	NL
	0.687	M	NL
	0.726	M	NL
Group of 3	0.404	M	NL
27	0.961	F	NL
	0.792	F	NL
	0.827	F	NL
	0.946	F	NL
	0.742	F	NL
	0.878	F	NL
	0.897	F	NL
	0.881	F	NL
Group of 2	0.363	F	NL
26	0.756	M	LR
	0.781	M	LR
Group of 1	0.142	M	LR
2	0.798	F	LR
Group of 3	0.257	F	LR

## Sheet: F2b
Vial #	Mass of 5 (mg)	Sex	Treatment
36	1.42	F	L				Figure 2 adult mass 100% food
	1.065	F	L
	0.956	F	L
	1.119	F	L
	1	F	L
	1.198	F	L
	1.238	F	L
	1.165	F	L
	1.045	F	L
	1.127	F	L
	1.121	F	L
		F	L	Group of 4	0.944
27	0.928	M	L
	1.009	M	L
	1.088	M	L
	1.068	M	L
	0.984	M	L
	1.113	M	L
	0.932	M	L
	1.035	M	L
		M	L	Group of 4	0.813
2	1.032	F	LR
	1.085	F	LR
	1.148	F	LR
	0.993	F	LR
	1.152	F	LR
	1.045	F	LR
	1.131	F	LR
	1.022	F	LR
	1.047	F	LR
	1.152	F	LR
	1.025	F	LR
	1.04	F	LR
	1.143	F	LR
	0.964	F	LR
	1.036	F	LR
		F	LR	Group of 2	0.441
71	1.372	F	NL
	1.301	F	NL
	1.342	F	NL
	1.407	F	NL
	1.286	F	NL
	1.343	F	NL
	1.356	F	NL
	1.25	F	NL
	1.472	F	NL
	1.421	F	NL
	1.387	F	NL
	1.273	F	NL
	1.403	F	NL
		F	NL	Group of 4	1.156
18	1.16	M	NL
	1.115	M	NL
	1.126	M	NL
	1.109	M	NL
	1.182	M	NL
	1.073	M	NL
	1.145	M	NL
	1.191	M	NL
	1.116	M	NL
	1.108	M	NL
	1.134	M	NL
		M	NL	Group of 3	0.668
26	0.949	M	LR
	0.966	M	LR
	0.877	M	LR
	0.966	M	LR
	0.93	M	LR
	1.021	M	LR
	0.939	M	LR
	0.845	M	LR
	0.951	M	LR
	0.952	M	LR
		M	LR	Group of 1	0.165

## Sheet: F2c
Dish Number	Treatment	Prop Survival	Nutrition
2000	NL	0.8	33		Model Information						Figure 2 all egg to adult survival
2001	NL	0.8	33		Dependent Variable	PropSurvival
2002	NL	0.6	33		Probability Distribution	Tweedie (1.5)
2003	NL	0.0001	33		Link Function	Identity
2004	NL	0.6	33
2005	NL	0.4	33		Tests of Model Effects
2006	NL	0.6	33		Source	Type III
2007	NL	0.0001	33			Wald Chi-Square	df	Sig.
2008	NL	0.2	33		(Intercept)	356.907	1	0
2009	NL	0.8	33		Treatment	9.344	1	0.002
2010	NL	0.4	33		Nutrition	75.769	1	0
2011	NL	1	33		Treatment * Nutrition	7.245	1	0.007
2012	NL	1	33		Dependent Variable: PropSurvival
2013	NL	0.4	33		Model: (Intercept), Treatment, Nutrition, Treatment * Nutrition
2014	NL	0.0001	33
2015	NL	0.4	33		Estimates
2016	NL	0.6	33		Nutrition	Mean	Std. Error	95% Wald Confidence Interval
2017	NL	0.0001	33					Lower	Upper
2018	NL	0.8	33		33	0.337	0.0294	0.279	0.394
2019	NL	0.6	33		100	0.912	0.0592	0.796	1.028
2020	NL	0.6	33
2021	NL	0.2	33		Estimates
2022	NL	0.4	33		Treatment	Mean	Std. Error	95% Wald Confidence Interval
2023	NL	0.8	33					Lower	Upper
2024	NL	0.4	33		LR	0.523	0.0424	0.44	0.606
2025	NL	0.4	33		NL	0.725	0.0507	0.626	0.825
2026	NL	0.8	33
2027	NL	0.6	33
2028	NL	1	33
2029	NL	0.6	33
2030	LR	0.2	33
2031	LR	0.2	33
2032	LR	0.2	33
2033	LR	0.6	33
2034	LR	0.2	33
2035	LR	0.0001	33
2036	LR	0.0001	33
2037	LR	0.2	33
2038	LR	0.0001	33
2039	LR	0.2	33
2040	LR	0.0001	33
2041	LR	0.0001	33
2042	LR	0.0001	33
2043	LR	0.2	33
2044	LR	0.2	33
2045	LR	0.0001	33
2046	LR	0.0001	33
2047	LR	0.4	33
2048	LR	0.2	33
2049	LR	0.0001	33
2050	LR	0.0001	33
2051	LR	0.0001	33
2052	LR	0.0001	33
2053	LR	0.0001	33
2054	LR	0.2	33
2055	LR	0.2	33
2056	LR	0.6	33
2057	LR	0.2	33
2058	LR	0.0001	33
2059	LR	0.4	33
1	NL	1	100
2	NL	0.8	100
3	NL	1	100
4	NL	1	100
5	NL	1	100
6	NL	0.6	100
7	NL	1	100
8	NL	1	100
9	NL	1	100
10	NL	1	100
11	NL	0.8	100
12	NL	0.8	100
13	NL	1	100
14	NL	1	100
15	NL	1	100
16	NL	0.8	100
17	NL	1	100
18	NL	1	100
19	NL	0.8	100
20	NL	1	100
21	NL	1	100
22	NL	0.8	100
23	NL	1	100
24	NL	1	100
25	NL	0.8	100
26	NL	1	100
27	NL	1	100
28	NL	1	100
29	NL	0.6	100
30	LR	0.8	100
31	LR	0.8	100
32	LR	1	100
33	LR	0.8	100
34	LR	1	100
35	LR	0.8	100
36	LR	1	100
37	LR	1	100
38	LR	1	100
39	LR	0.8	100
40	LR	1	100
41	LR	1	100
42	LR	0.8	100
43	LR	1	100
44	LR	0.8	100
45	LR	1	100
46	LR	1	100
47	LR	0.8	100
48	LR	1	100
49	LR	1	100
50	LR	0.8	100
51	LR	1	100
52	LR	0.8	100
53	LR	0.6	100
54	LR	1	100
55	LR	0.8	100
56	LR	0.8	100
57	LR	0.8	100
58	LR	1	100
59	LR	1	100

## Sheet: F2d
Dish Number	Time	Proportion	Treatment	Nutrition %
2000	118	0.0001	NL	33		Figure 2 pupation rates
2001	118	0.0001	NL	33
2002	118	0.0001	NL	33
2003	118	0.0001	NL	33
2004	118	0.0001	NL	33
2005	118	0.0001	NL	33
2006	118	0.0001	NL	33
2007	118	0.0001	NL	33
2008	118	0.0001	NL	33
2009	118	0.0001	NL	33
2010	118	0.0001	NL	33
2011	118	0.0001	NL	33
2012	118	0.0001	NL	33
2013	118	0.0001	NL	33
2014	118	0.0001	NL	33
2015	118	0.0001	NL	33
2016	118	0.0001	NL	33
2017	118	0.0001	NL	33
2018	118	0.0001	NL	33
2019	118	0.0001	NL	33
2020	118	0.0001	NL	33
2021	118	0.0001	NL	33
2022	118	0.0001	NL	33
2023	118	0.0001	NL	33
2024	118	0.0001	NL	33
2025	118	0.0001	NL	33
2026	118	0.0001	NL	33
2027	118	0.0001	NL	33
2028	118	0.0001	NL	33
2029	118	0.0001	NL	33
2030	118	0.0001	LR	33
2031	118	0.0001	LR	33
2032	118	0.0001	LR	33
2033	118	0.0001	LR	33
2034	118	0.0001	LR	33
2035	118	0.0001	LR	33
2036	118	0.0001	LR	33
2037	118	0.0001	LR	33
2038	118	0.0001	LR	33
2039	118	0.0001	LR	33
2040	118	0.0001	LR	33
2041	118	0.0001	LR	33
2042	118	0.0001	LR	33
2043	118	0.0001	LR	33
2044	118	0.0001	LR	33
2045	118	0.0001	LR	33
2000	122	0.0001	NL	33
2001	122	0.0001	NL	33
2002	122	0.0001	NL	33
2003	122	0.0001	NL	33
2004	122	0.0001	NL	33
2005	122	0.0001	NL	33
2006	122	0.0001	NL	33
2007	122	0.0001	NL	33
2008	122	0.0001	NL	33
2009	122	0.0001	NL	33
2010	122	0.0001	NL	33
2011	122	0.0001	NL	33
2012	122	0.0001	NL	33
2013	122	0.0001	NL	33
2014	122	0.0001	NL	33
2015	122	0.0001	NL	33
2016	122	0.0001	NL	33
2017	122	0.0001	NL	33
2018	122	0.0001	NL	33
2019	122	0.0001	NL	33
2020	122	0.0001	NL	33
2021	122	0.0001	NL	33
2022	122	0.0001	NL	33
2023	122	0.0001	NL	33
2024	122	0.0001	NL	33
2025	122	0.0001	NL	33
2026	122	0.0001	NL	33
2027	122	0.0001	NL	33
2028	122	0.0001	NL	33
2029	122	0.0001	NL	33
2030	122	0.0001	LR	33
2031	122	0.0001	LR	33
2032	122	0.0001	LR	33
2033	122	0.0001	LR	33
2034	122	0.0001	LR	33
2035	122	0.0001	LR	33
2036	122	0.0001	LR	33
2037	122	0.0001	LR	33
2038	122	0.0001	LR	33
2039	122	0.0001	LR	33
2040	122	0.0001	LR	33
2041	122	0.0001	LR	33
2042	122	0.0001	LR	33
2043	122	0.0001	LR	33
2044	122	0.0001	LR	33
2045	122	0.0001	LR	33
2000	128	0.0001	NL	33
2001	128	0.0001	NL	33
2002	128	0.0001	NL	33
2003	128	0.0001	NL	33
2004	128	0.0001	NL	33
2005	128	0.0001	NL	33
2006	128	0.0001	NL	33
2007	128	0.0001	NL	33
2008	128	0.0001	NL	33
2009	128	0.0001	NL	33
2010	128	0.0001	NL	33
2011	128	0.0001	NL	33
2012	128	0.0001	NL	33
2013	128	0.0001	NL	33
2014	128	0.0001	NL	33
2015	128	0.0001	NL	33
2016	128	0.0001	NL	33
2017	128	0.0001	NL	33
2018	128	0.0001	NL	33
2019	128	0.0001	NL	33
2020	128	0.0001	NL	33
2021	128	0.0001	NL	33
2022	128	0.0001	NL	33
2023	128	0.0001	NL	33
2024	128	0.0001	NL	33
2025	128	0.0001	NL	33
2026	128	0.0001	NL	33
2027	128	0.0001	NL	33
2028	128	0.0001	NL	33
2029	128	0.0001	NL	33
2030	128	0.0001	LR	33
2031	128	0.0001	LR	33
2032	128	0.0001	LR	33
2033	128	0.0001	LR	33
2034	128	0.0001	LR	33
2035	128	0.0001	LR	33
2036	128	0.0001	LR	33
2037	128	0.0001	LR	33
2038	128	0.0001	LR	33
2039	128	0.0001	LR	33
2040	128	0.0001	LR	33
2041	128	0.0001	LR	33
2042	128	0.0001	LR	33
2043	128	0.0001	LR	33
2044	128	0.0001	LR	33
2045	128	0.0001	LR	33
2000	141	0.0001	NL	33
2001	141	0.0001	NL	33
2002	141	0.0001	NL	33
2003	141	0.0001	NL	33
2004	141	0.0001	NL	33
2005	141	0.0001	NL	33
2006	141	0.0001	NL	33
2007	141	0.0001	NL	33
2008	141	0.0001	NL	33
2009	141	0.0001	NL	33
2010	141	0.0001	NL	33
2011	141	0.0001	NL	33
2012	141	0.0001	NL	33
2013	141	0.0001	NL	33
2014	141	0.0001	NL	33
2015	141	0.0001	NL	33
2016	141	0.0001	NL	33
2017	141	0.0001	NL	33
2018	141	0.0001	NL	33
2019	141	0.0001	NL	33
2020	141	0.0001	NL	33
2021	141	0.0001	NL	33
2022	141	0.0001	NL	33
2023	141	0.0001	NL	33
2024	141	0.0001	NL	33
2025	141	0.0001	NL	33
2026	141	0.0001	NL	33
2027	141	0.0001	NL	33
2028	141	0.0001	NL	33
2029	141	0.0001	NL	33
2030	141	0.0001	LR	33
2031	141	0.0001	LR	33
2032	141	0.0001	LR	33
2033	141	0.0001	LR	33
2034	141	0.0001	LR	33
2035	141	0.0001	LR	33
2036	141	0.0001	LR	33
2037	141	0.0001	LR	33
2038	141	0.0001	LR	33
2039	141	0.0001	LR	33
2040	141	0.0001	LR	33
2041	141	0.0001	LR	33
2042	141	0.0001	LR	33
2043	141	0.0001	LR	33
2044	141	0.0001	LR	33
2045	141	0.0001	LR	33
2000	146	0.0001	NL	33
2001	146	0.0001	NL	33
2002	146	0.0001	NL	33
2003	146	0.0001	NL	33
2004	146	0.0001	NL	33
2005	146	0.0001	NL	33
2006	146	0.0001	NL	33
2007	146	0.0001	NL	33
2008	146	0.0001	NL	33
2009	146	0.0001	NL	33
2010	146	0.0001	NL	33
2011	146	0.0001	NL	33
2012	146	0.0001	NL	33
2013	146	0.0001	NL	33
2014	146	0.0001	NL	33
2015	146	0.0001	NL	33
2016	146	0.0001	NL	33
2017	146	0.0001	NL	33
2018	146	0.0001	NL	33
2019	146	0.0001	NL	33
2020	146	0.0001	NL	33
2021	146	0.0001	NL	33
2022	146	0.0001	NL	33
2023	146	0.0001	NL	33
2024	146	0.0001	NL	33
2025	146	0.0001	NL	33
2026	146	0.0001	NL	33
2027	146	0.0001	NL	33
2028	146	0.0001	NL	33
2029	146	0.0001	NL	33
2030	146	0.0001	LR	33
2031	146	0.0001	LR	33
2032	146	0.0001	LR	33
2033	146	0.0001	LR	33
2034	146	0.0001	LR	33
2035	146	0.0001	LR	33
2036	146	0.0001	LR	33
2037	146	0.0001	LR	33
2038	146	0.0001	LR	33
2039	146	0.0001	LR	33
2040	146	0.0001	LR	33
2041	146	0.0001	LR	33
2042	146	0.0001	LR	33
2043	146	0.0001	LR	33
2044	146	0.0001	LR	33
2045	146	0.0001	LR	33
2000	150	0.0001	NL	33
2001	150	0.0001	NL	33
2002	150	0.0001	NL	33
2003	150	0.0001	NL	33
2004	150	0.0001	NL	33
2005	150	0.0001	NL	33
2006	150	0.0001	NL	33
2007	150	0.0001	NL	33
2008	150	0.0001	NL	33
2009	150	0.0001	NL	33
2010	150	0.5	NL	33
2011	150	0.0001	NL	33
2012	150	0.0001	NL	33
2013	150	0.0001	NL	33
2014	150	0.0001	NL	33
2015	150	0.0001	NL	33
2016	150	0.0001	NL	33
2017	150	0.0001	NL	33
2018	150	0.0001	NL	33
2019	150	0.0001	NL	33
2020	150	0.0001	NL	33
2021	150	0.0001	NL	33
2022	150	0.0001	NL	33
2023	150	0.0001	NL	33
2024	150	0.0001	NL	33
2025	150	0.0001	NL	33
2026	150	0.0001	NL	33
2027	150	0.0001	NL	33
2028	150	0.0001	NL	33
2029	150	0.0001	NL	33
2030	150	0.0001	LR	33
2031	150	0.0001	LR	33
2032	150	0.0001	LR	33
2033	150	0.0001	LR	33
2034	150	0.0001	LR	33
2035	150	0.0001	LR	33
2036	150	0.0001	LR	33
2037	150	0.0001	LR	33
2038	150	0.0001	LR	33
2039	150	0.0001	LR	33
2040	150	0.0001	LR	33
2041	150	0.0001	LR	33
2042	150	0.0001	LR	33
2043	150	0.0001	LR	33
2044	150	0.0001	LR	33
2045	150	0.0001	LR	33
2000	164	0.0001	NL	33
2001	164	0.0001	NL	33
2002	164	0.0001	NL	33
2003	164	0.0001	NL	33
2004	164	0.0001	NL	33
2005	164	0.0001	NL	33
2006	164	0.0001	NL	33
2007	164	0.0001	NL	33
2008	164	0.0001	NL	33
2009	164	0.0001	NL	33
2010	164	0.5	NL	33
2011	164	0.0001	NL	33
2012	164	0.0001	NL	33
2013	164	0.0001	NL	33
2014	164	0.0001	NL	33
2015	164	0.0001	NL	33
2016	164	0.0001	NL	33
2017	164	0.0001	NL	33
2018	164	0.0001	NL	33
2019	164	0.0001	NL	33
2020	164	0.0001	NL	33
2021	164	0.0001	NL	33
2022	164	0.0001	NL	33
2023	164	0.0001	NL	33
2024	164	0.0001	NL	33
2025	164	0.0001	NL	33
2026	164	0.0001	NL	33
2027	164	0.0001	NL	33
2028	164	0.0001	NL	33
2029	164	0.0001	NL	33
2030	164	0.0001	LR	33
2031	164	0.0001	LR	33
2032	164	0.0001	LR	33
2033	164	0.0001	LR	33
2034	164	0.0001	LR	33
2035	164	0.0001	LR	33
2036	164	0.0001	LR	33
2037	164	0.0001	LR	33
2038	164	0.0001	LR	33
2039	164	0.0001	LR	33
2040	164	0.0001	LR	33
2041	164	0.0001	LR	33
2042	164	0.0001	LR	33
2043	164	0.0001	LR	33
2044	164	0.0001	LR	33
2045	164	0.0001	LR	33
2000	169	0.0001	NL	33
2001	169	0.0001	NL	33
2002	169	0.0001	NL	33
2003	169	0.0001	NL	33
2004	169	0.0001	NL	33
2005	169	0.0001	NL	33
2006	169	0.0001	NL	33
2007	169	0.0001	NL	33
2008	169	0.0001	NL	33
2009	169	0.0001	NL	33
2010	169	0.5	NL	33
2011	169	0.0001	NL	33
2012	169	0.0001	NL	33
2013	169	0.0001	NL	33
2014	169	0.0001	NL	33
2015	169	0.0001	NL	33
2016	169	0.0001	NL	33
2017	169	0.0001	NL	33
2018	169	0.0001	NL	33
2019	169	0.0001	NL	33
2020	169	0.0001	NL	33
2021	169	0.0001	NL	33
2022	169	0.0001	NL	33
2023	169	0.0001	NL	33
2024	169	0.0001	NL	33
2025	169	0.0001	NL	33
2026	169	0.0001	NL	33
2027	169	0.0001	NL	33
2028	169	0.0001	NL	33
2029	169	0.0001	NL	33
2030	169	0.0001	LR	33
2031	169	0.0001	LR	33
2032	169	0.0001	LR	33
2033	169	0.0001	LR	33
2034	169	0.0001	LR	33
2035	169	0.0001	LR	33
2036	169	0.0001	LR	33
2037	169	0.0001	LR	33
2038	169	0.0001	LR	33
2039	169	0.0001	LR	33
2040	169	0.0001	LR	33
2041	169	0.0001	LR	33
2042	169	0.0001	LR	33
2043	169	0.0001	LR	33
2044	169	0.0001	LR	33
2045	169	0.0001	LR	33
2000	175	0.0001	NL	33
2001	175	0.0001	NL	33
2002	175	0.0001	NL	33
2003	175	0.0001	NL	33
2004	175	0.33	NL	33
2005	175	0.0001	NL	33
2006	175	0.0001	NL	33
2007	175	0.0001	NL	33
2008	175	0.0001	NL	33
2009	175	0.0001	NL	33
2010	175	0.5	NL	33
2011	175	0.0001	NL	33
2012	175	0.0001	NL	33
2013	175	0.0001	NL	33
2014	175	0.0001	NL	33
2015	175	0.0001	NL	33
2016	175	0.0001	NL	33
2017	175	0.0001	NL	33
2018	175	0.0001	NL	33
2019	175	0.0001	NL	33
2020	175	0.0001	NL	33
2021	175	0.0001	NL	33
2022	175	0.0001	NL	33
2023	175	0.0001	NL	33
2024	175	0.0001	NL	33
2025	175	0.0001	NL	33
2026	175	0.0001	NL	33
2027	175	0.0001	NL	33
2028	175	0.0001	NL	33
2029	175	0.0001	NL	33
2030	175	0.0001	LR	33
2031	175	0.0001	LR	33
2032	175	0.0001	LR	33
2033	175	0.0001	LR	33
2034	175	0.0001	LR	33
2035	175	0.0001	LR	33
2036	175	0.0001	LR	33
2037	175	0.0001	LR	33
2038	175	0.0001	LR	33
2039	175	0.0001	LR	33
2040	175	0.0001	LR	33
2041	175	0.0001	LR	33
2042	175	0.0001	LR	33
2043	175	0.0001	LR	33
2044	175	0.0001	LR	33
2045	175	0.0001	LR	33
2000	188	0.0001	NL	33
2001	188	0.0001	NL	33
2002	188	0.0001	NL	33
2003	188	0.0001	NL	33
2004	188	1	NL	33
2005	188	0.0001	NL	33
2006	188	0.0001	NL	33
2007	188	0.0001	NL	33
2008	188	0.0001	NL	33
2009	188	0.0001	NL	33
2010	188	0.5	NL	33
2011	188	0.0001	NL	33
2012	188	0.0001	NL	33
2013	188	0.33	NL	33
2014	188	0.2	NL	33
2015	188	0.0001	NL	33
2016	188	0.0001	NL	33
2017	188	0.0001	NL	33
2018	188	0.0001	NL	33
2019	188	0.0001	NL	33
2020	188	0.2	NL	33
2021	188	0.0001	NL	33
2022	188	0.0001	NL	33
2023	188	0.0001	NL	33
2024	188	0.0001	NL	33
2025	188	0.0001	NL	33
2026	188	0.0001	NL	33
2027	188	0.0001	NL	33
2028	188	0.0001	NL	33
2029	188	0.0001	NL	33
2030	188	0.0001	LR	33
2031	188	0.0001	LR	33
2032	188	0.0001	LR	33
2033	188	0.0001	LR	33
2034	188	0.0001	LR	33
2035	188	0.0001	LR	33
2036	188	0.0001	LR	33
2037	188	0.0001	LR	33
2038	188	0.0001	LR	33
2039	188	0.0001	LR	33
2040	188	0.0001	LR	33
2041	188	0.0001	LR	33
2042	188	0.0001	LR	33
2043	188	0.0001	LR	33
2044	188	0.0001	LR	33
2045	188	0.0001	LR	33
2000	193	0.2	NL	33
2001	193	0.0001	NL	33
2002	193	0.0001	NL	33
2003	193	0.5	NL	33
2004	193	1	NL	33
2005	193	0.0001	NL	33
2006	193	0.0001	NL	33
2007	193	0.0001	NL	33
2008	193	0.0001	NL	33
2009	193	0.0001	NL	33
2010	193	0.5	NL	33
2011	193	0.0001	NL	33
2012	193	0.2	NL	33
2013	193	0.33	NL	33
2014	193	0.2	NL	33
2015	193	0.0001	NL	33
2016	193	0.0001	NL	33
2017	193	0.0001	NL	33
2018	193	0.0001	NL	33
2019	193	0.0001	NL	33
2020	193	0.4	NL	33
2021	193	0.0001	NL	33
2022	193	0.0001	NL	33
2023	193	0.0001	NL	33
2024	193	0.0001	NL	33
2025	193	0.0001	NL	33
2026	193	0.0001	NL	33
2027	193	0.0001	NL	33
2028	193	0.0001	NL	33
2029	193	0.25	NL	33
2030	193	0.0001	LR	33
2031	193	0.0001	LR	33
2032	193	0.0001	LR	33
2033	193	0.0001	LR	33
2034	193	0.0001	LR	33
2035	193	0.0001	LR	33
2036	193	0.0001	LR	33
2037	193	0.0001	LR	33
2038	193	0.0001	LR	33
2039	193	0.0001	LR	33
2040	193	0.0001	LR	33
2041	193	0.0001	LR	33
2042	193	0.0001	LR	33
2043	193	0.0001	LR	33
2044	193	0.0001	LR	33
2045	193	0.0001	LR	33
2000	199	0.4	NL	33
2001	199	0.0001	NL	33
2002	199	0.0001	NL	33
2003	199	1	NL	33
2004	199	1	NL	33
2005	199	0.0001	NL	33
2006	199	0.0001	NL	33
2007	199	0.0001	NL	33
2008	199	0.0001	NL	33
2009	199	0.5	NL	33
2010	199	0.5	NL	33
2011	199	0.0001	NL	33
2012	199	0.4	NL	33
2013	199	0.33	NL	33
2014	199	0.4	NL	33
2015	199	0.0001	NL	33
2016	199	0.0001	NL	33
2017	199	0.0001	NL	33
2018	199	0.0001	NL	33
2019	199	0.33	NL	33
2020	199	0.4	NL	33
2021	199	0.0001	NL	33
2022	199	0.0001	NL	33
2023	199	0.25	NL	33
2024	199	0.0001	NL	33
2025	199	0.25	NL	33
2026	199	0.0001	NL	33
2027	199	0.33	NL	33
2028	199	0.0001	NL	33
2029	199	0.25	NL	33
2030	199	0.0001	LR	33
2031	199	0.0001	LR	33
2032	199	0.0001	LR	33
2033	199	0.0001	LR	33
2034	199	0.0001	LR	33
2035	199	0.0001	LR	33
2036	199	0.0001	LR	33
2037	199	0.0001	LR	33
2038	199	0.0001	LR	33
2039	199	0.0001	LR	33
2040	199	0.0001	LR	33
2041	199	0.0001	LR	33
2042	199	0.0001	LR	33
2043	199	0.0001	LR	33
2044	199	0.0001	LR	33
2045	199	0.0001	LR	33
2000	213	1	NL	33
2001	213	0.0001	NL	33
2002	213	0.0001	NL	33
2003	213	1	NL	33
2004	213	1	NL	33
2005	213	0.0001	NL	33
2006	213	0.0001	NL	33
2007	213	0.0001	NL	33
2008	213	0.0001	NL	33
2009	213	0.5	NL	33
2010	213	0.5	NL	33
2011	213	0.0001	NL	33
2012	213	0.4	NL	33
2013	213	0.67	NL	33
2014	213	0.8	NL	33
2015	213	0.0001	NL	33
2016	213	0.0001	NL	33
2017	213	0.0001	NL	33
2018	213	0.0001	NL	33
2019	213	1	NL	33
2020	213	0.6	NL	33
2021	213	0.0001	NL	33
2022	213	0.0001	NL	33
2023	213	0.75	NL	33
2024	213	0.0001	NL	33
2025	213	0.5	NL	33
2026	213	0.25	NL	33
2027	213	0.33	NL	33
2028	213	0.2	NL	33
2029	213	0.25	NL	33
2030	213	0.0001	LR	33
2031	213	0.0001	LR	33
2032	213	0.0001	LR	33
2033	213	0.0001	LR	33
2034	213	0.0001	LR	33
2035	213	1	LR	33
2036	213	0.0001	LR	33
2037	213	0.0001	LR	33
2038	213	0.0001	LR	33
2039	213	0.0001	LR	33
2040	213	0.0001	LR	33
2041	213	0.0001	LR	33
2042	213	0.0001	LR	33
2043	213	1	LR	33
2044	213	0.0001	LR	33
2045	213	0.0001	LR	33
2000	217	1	NL	33
2001	217	0.0001	NL	33
2002	217	0.0001	NL	33
2003	217	1	NL	33
2004	217	1	NL	33
2005	217	0.0001	NL	33
2006	217	0.25	NL	33
2007	217	0.0001	NL	33
2008	217	0.0001	NL	33
2009	217	0.75	NL	33
2010	217	0.5	NL	33
2011	217	0.2	NL	33
2012	217	0.6	NL	33
2013	217	1	NL	33
2014	217	1	NL	33
2015	217	0.0001	NL	33
2016	217	0.0001	NL	33
2017	217	0.0001	NL	33
2018	217	0.0001	NL	33
2019	217	1	NL	33
2020	217	1	NL	33
2021	217	0.5	NL	33
2022	217	0.5	NL	33
2023	217	1	NL	33
2024	217	0.0001	NL	33
2025	217	0.75	NL	33
2026	217	0.25	NL	33
2027	217	0.67	NL	33
2028	217	0.4	NL	33
2029	217	0.25	NL	33
2030	217	0.0001	LR	33
2031	217	0.0001	LR	33
2032	217	0.0001	LR	33
2033	217	0.0001	LR	33
2034	217	0.0001	LR	33
2035	217	1	LR	33
2036	217	0.0001	LR	33
2037	217	0.0001	LR	33
2038	217	0.0001	LR	33
2039	217	0.0001	LR	33
2040	217	0.0001	LR	33
2041	217	0.0001	LR	33
2042	217	0.0001	LR	33
2043	217	1	LR	33
2044	217	0.0001	LR	33
2045	217	0.0001	LR	33
2000	220	1	NL	33
2001	220	0.0001	NL	33
2002	220	0.0001	NL	33
2003	220	1	NL	33
2004	220	1	NL	33
2005	220	0.0001	NL	33
2006	220	0.25	NL	33
2007	220	0.0001	NL	33
2008	220	0.0001	NL	33
2009	220	0.75	NL	33
2010	220	1	NL	33
2011	220	0.2	NL	33
2012	220	0.6	NL	33
2013	220	1	NL	33
2014	220	1	NL	33
2015	220	0.0001	NL	33
2016	220	0.0001	NL	33
2017	220	0.0001	NL	33
2018	220	0.0001	NL	33
2019	220	1	NL	33
2020	220	1	NL	33
2021	220	0.5	NL	33
2022	220	0.75	NL	33
2023	220	1	NL	33
2024	220	0.0001	NL	33
2025	220	0.75	NL	33
2026	220	0.25	NL	33
2027	220	0.67	NL	33
2028	220	0.4	NL	33
2029	220	0.25	NL	33
2030	220	0.0001	LR	33
2031	220	0.0001	LR	33
2032	220	0.0001	LR	33
2033	220	0.0001	LR	33
2034	220	0.0001	LR	33
2035	220	1	LR	33
2036	220	0.0001	LR	33
2037	220	0.0001	LR	33
2038	220	0.0001	LR	33
2039	220	0.5	LR	33
2040	220	0.0001	LR	33
2041	220	0.0001	LR	33
2042	220	0.0001	LR	33
2043	220	1	LR	33
2044	220	0.0001	LR	33
2045	220	0.0001	LR	33
2000	224	1	NL	33
2001	224	0.0001	NL	33
2002	224	0.2	NL	33
2003	224	1	NL	33
2004	224	1	NL	33
2005	224	0.0001	NL	33
2006	224	0.25	NL	33
2007	224	0.0001	NL	33
2008	224	0.0001	NL	33
2009	224	0.75	NL	33
2010	224	1	NL	33
2011	224	0.2	NL	33
2012	224	0.6	NL	33
2013	224	1	NL	33
2014	224	1	NL	33
2015	224	0.33	NL	33
2016	224	0.0001	NL	33
2017	224	0.0001	NL	33
2018	224	0.0001	NL	33
2019	224	1	NL	33
2020	224	1	NL	33
2021	224	1	NL	33
2022	224	1	NL	33
2023	224	1	NL	33
2024	224	0.0001	NL	33
2025	224	0.75	NL	33
2026	224	0.25	NL	33
2027	224	1	NL	33
2028	224	0.6	NL	33
2029	224	0.25	NL	33
2030	224	0.0001	LR	33
2031	224	0.0001	LR	33
2032	224	0.0001	LR	33
2033	224	0.0001	LR	33
2034	224	0.0001	LR	33
2035	224	1	LR	33
2036	224	0.0001	LR	33
2037	224	0.0001	LR	33
2038	224	0.0001	LR	33
2039	224	1	LR	33
2040	224	0.0001	LR	33
2041	224	0.0001	LR	33
2042	224	0.0001	LR	33
2043	224	1	LR	33
2044	224	0.0001	LR	33
2045	224	0.0001	LR	33
2000	237	1	NL	33
2001	237	0.75	NL	33
2002	237	0.4	NL	33
2003	237	1	NL	33
2004	237	1	NL	33
2005	237	0.0001	NL	33
2006	237	0.25	NL	33
2007	237	1	NL	33
2008	237	0.0001	NL	33
2009	237	0.75	NL	33
2010	237	1	NL	33
2011	237	0.4	NL	33
2012	237	0.8	NL	33
2013	237	1	NL	33
2014	237	1	NL	33
2015	237	1	NL	33
2016	237	0.0001	NL	33
2017	237	0.5	NL	33
2018	237	0.0001	NL	33
2019	237	1	NL	33
2020	237	1	NL	33
2021	237	1	NL	33
2022	237	1	NL	33
2023	237	1	NL	33
2024	237	0.33	NL	33
2025	237	1	NL	33
2026	237	0.25	NL	33
2027	237	1	NL	33
2028	237	0.6	NL	33
2029	237	0.25	NL	33
2030	237	0.0001	LR	33
2031	237	0.0001	LR	33
2032	237	1	LR	33
2033	237	0.0001	LR	33
2034	237	0.0001	LR	33
2035	237	1	LR	33
2036	237	0.0001	LR	33
2037	237	0.0001	LR	33
2038	237	0.0001	LR	33
2039	237	1	LR	33
2040	237	0.0001	LR	33
2041	237	0.0001	LR	33
2042	237	0.0001	LR	33
2043	237	1	LR	33
2044	237	0.0001	LR	33
2045	237	0.0001	LR	33
2000	240	1	NL	33
2001	240	0.75	NL	33
2002	240	0.4	NL	33
2003	240	1	NL	33
2004	240	1	NL	33
2005	240	0.0001	NL	33
2006	240	0.25	NL	33
2007	240	1	NL	33
2008	240	0.0001	NL	33
2009	240	0.75	NL	33
2010	240	1	NL	33
2011	240	0.6	NL	33
2012	240	0.8	NL	33
2013	240	1	NL	33
2014	240	1	NL	33
2015	240	1	NL	33
2016	240	0.25	NL	33
2017	240	0.5	NL	33
2018	240	0.0001	NL	33
2019	240	1	NL	33
2020	240	1	NL	33
2021	240	1	NL	33
2022	240	1	NL	33
2023	240	1	NL	33
2024	240	0.33	NL	33
2025	240	1	NL	33
2026	240	0.25	NL	33
2027	240	1	NL	33
2028	240	0.6	NL	33
2029	240	0.5	NL	33
2030	240	0.0001	LR	33
2031	240	0.0001	LR	33
2032	240	1	LR	33
2033	240	0.33	LR	33
2034	240	0.0001	LR	33
2035	240	1	LR	33
2036	240	0.0001	LR	33
2037	240	0.0001	LR	33
2038	240	1	LR	33
2039	240	1	LR	33
2040	240	0.0001	LR	33
2041	240	0.0001	LR	33
2042	240	0.0001	LR	33
2043	240	1	LR	33
2044	240	0.0001	LR	33
2045	240	0.0001	LR	33
2000	246	1	NL	33
2001	246	0.75	NL	33
2002	246	1	NL	33
2003	246	1	NL	33
2004	246	1	NL	33
2005	246	0.0001	NL	33
2006	246	0.25	NL	33
2007	246	1	NL	33
2008	246	0.0001	NL	33
2009	246	0.75	NL	33
2010	246	1	NL	33
2011	246	1	NL	33
2012	246	0.8	NL	33
2013	246	1	NL	33
2014	246	1	NL	33
2015	246	1	NL	33
2016	246	0.25	NL	33
2017	246	0.5	NL	33
2018	246	0.0001	NL	33
2019	246	1	NL	33
2020	246	1	NL	33
2021	246	1	NL	33
2022	246	1	NL	33
2023	246	1	NL	33
2024	246	0.33	NL	33
2025	246	1	NL	33
2026	246	0.5	NL	33
2027	246	1	NL	33
2028	246	0.6	NL	33
2029	246	0.5	NL	33
2030	246	1	LR	33
2031	246	0.0001	LR	33
2032	246	1	LR	33
2033	246	0.67	LR	33
2034	246	0.0001	LR	33
2035	246	1	LR	33
2036	246	0.0001	LR	33
2037	246	0.0001	LR	33
2038	246	1	LR	33
2039	246	1	LR	33
2040	246	0.0001	LR	33
2041	246	0.0001	LR	33
2042	246	0.0001	LR	33
2043	246	1	LR	33
2044	246	1	LR	33
2045	246	0.5	LR	33
2000	249	1	NL	33
2001	249	1	NL	33
2002	249	1	NL	33
2003	249	1	NL	33
2004	249	1	NL	33
2005	249	0.0001	NL	33
2006	249	0.25	NL	33
2007	249	1	NL	33
2008	249	0.0001	NL	33
2009	249	0.75	NL	33
2010	249	1	NL	33
2011	249	1	NL	33
2012	249	0.8	NL	33
2013	249	1	NL	33
2014	249	1	NL	33
2015	249	1	NL	33
2016	249	0.25	NL	33
2017	249	0.5	NL	33
2018	249	0.0001	NL	33
2019	249	1	NL	33
2020	249	1	NL	33
2021	249	1	NL	33
2022	249	1	NL	33
2023	249	1	NL	33
2024	249	0.33	NL	33
2025	249	1	NL	33
2026	249	0.5	NL	33
2027	249	1	NL	33
2028	249	0.6	NL	33
2029	249	0.5	NL	33
2030	249	1	LR	33
2031	249	0.0001	LR	33
2032	249	1	LR	33
2033	249	0.67	LR	33
2034	249	0.0001	LR	33
2035	249	1	LR	33
2036	249	0.0001	LR	33
2037	249	0.0001	LR	33
2038	249	1	LR	33
2039	249	1	LR	33
2040	249	0.0001	LR	33
2041	249	0.0001	LR	33
2042	249	0.0001	LR	33
2043	249	1	LR	33
2044	249	1	LR	33
2045	249	0.5	LR	33
2000	261	1	NL	33
2001	261	1	NL	33
2002	261	1	NL	33
2003	261	1	NL	33
2004	261	1	NL	33
2005	261	0.0001	NL	33
2006	261	0.5	NL	33
2007	261	1	NL	33
2008	261	0.0001	NL	33
2009	261	1	NL	33
2010	261	1	NL	33
2011	261	1	NL	33
2012	261	0.8	NL	33
2013	261	1	NL	33
2014	261	1	NL	33
2015	261	1	NL	33
2016	261	0.25	NL	33
2017	261	0.5	NL	33
2018	261	0.4	NL	33
2019	261	1	NL	33
2020	261	1	NL	33
2021	261	1	NL	33
2022	261	1	NL	33
2023	261	1	NL	33
2024	261	0.33	NL	33
2025	261	1	NL	33
2026	261	0.75	NL	33
2027	261	1	NL	33
2028	261	0.6	NL	33
2029	261	0.5	NL	33
2030	261	1	LR	33
2031	261	0.0001	LR	33
2032	261	1	LR	33
2033	261	1	LR	33
2034	261	1	LR	33
2035	261	1	LR	33
2036	261	0.0001	LR	33
2037	261	0.0001	LR	33
2038	261	1	LR	33
2039	261	1	LR	33
2040	261	0.0001	LR	33
2041	261	0.0001	LR	33
2042	261	1	LR	33
2043	261	1	LR	33
2044	261	1	LR	33
2045	261	0.5	LR	33
2000	265	1	NL	33
2001	265	1	NL	33
2002	265	1	NL	33
2003	265	1	NL	33
2004	265	1	NL	33
2005	265	0.33	NL	33
2006	265	0.75	NL	33
2007	265	1	NL	33
2008	265	0.0001	NL	33
2009	265	1	NL	33
2010	265	1	NL	33
2011	265	1	NL	33
2012	265	0.8	NL	33
2013	265	1	NL	33
2014	265	1	NL	33
2015	265	1	NL	33
2016	265	0.25	NL	33
2017	265	0.5	NL	33
2018	265	0.4	NL	33
2019	265	1	NL	33
2020	265	1	NL	33
2021	265	1	NL	33
2022	265	1	NL	33
2023	265	1	NL	33
2024	265	0.33	NL	33
2025	265	1	NL	33
2026	265	0.75	NL	33
2027	265	1	NL	33
2028	265	0.8	NL	33
2029	265	0.5	NL	33
2030	265	1	LR	33
2031	265	0.0001	LR	33
2032	265	1	LR	33
2033	265	1	LR	33
2034	265	1	LR	33
2035	265	1	LR	33
2036	265	0.0001	LR	33
2037	265	0.0001	LR	33
2038	265	1	LR	33
2039	265	1	LR	33
2040	265	0.0001	LR	33
2041	265	1	LR	33
2042	265	1	LR	33
2043	265	1	LR	33
2044	265	1	LR	33
2045	265	1	LR	33
2000	268	1	NL	33
2001	268	1	NL	33
2002	268	1	NL	33
2003	268	1	NL	33
2004	268	1	NL	33
2005	268	0.33	NL	33
2006	268	0.75	NL	33
2007	268	1	NL	33
2008	268	0.0001	NL	33
2009	268	1	NL	33
2010	268	1	NL	33
2011	268	1	NL	33
2012	268	1	NL	33
2013	268	1	NL	33
2014	268	1	NL	33
2015	268	1	NL	33
2016	268	0.5	NL	33
2017	268	0.5	NL	33
2018	268	0.4	NL	33
2019	268	1	NL	33
2020	268	1	NL	33
2021	268	1	NL	33
2022	268	1	NL	33
2023	268	1	NL	33
2024	268	0.33	NL	33
2025	268	1	NL	33
2026	268	0.75	NL	33
2027	268	1	NL	33
2028	268	1	NL	33
2029	268	0.75	NL	33
2030	268	1	LR	33
2031	268	0.0001	LR	33
2032	268	1	LR	33
2033	268	1	LR	33
2034	268	1	LR	33
2035	268	1	LR	33
2036	268	0.0001	LR	33
2037	268	0.0001	LR	33
2038	268	1	LR	33
2039	268	1	LR	33
2040	268	0.0001	LR	33
2041	268	1	LR	33
2042	268	1	LR	33
2043	268	1	LR	33
2044	268	1	LR	33
2045	268	1	LR	33
2000	285	1	NL	33
2001	285	1	NL	33
2002	285	1	NL	33
2003	285	1	NL	33
2004	285	1	NL	33
2005	285	0.33	NL	33
2006	285	1	NL	33
2007	285	1	NL	33
2008	285	0.0001	NL	33
2009	285	1	NL	33
2010	285	1	NL	33
2011	285	1	NL	33
2012	285	1	NL	33
2013	285	1	NL	33
2014	285	1	NL	33
2015	285	1	NL	33
2016	285	0.5	NL	33
2017	285	0.5	NL	33
2018	285	0.8	NL	33
2019	285	1	NL	33
2020	285	1	NL	33
2021	285	1	NL	33
2022	285	1	NL	33
2023	285	1	NL	33
2024	285	0.33	NL	33
2025	285	1	NL	33
2026	285	0.75	NL	33
2027	285	1	NL	33
2028	285	1	NL	33
2029	285	0.75	NL	33
2030	285	1	LR	33
2031	285	0.0001	LR	33
2032	285	1	LR	33
2033	285	1	LR	33
2034	285	1	LR	33
2035	285	1	LR	33
2036	285	0.0001	LR	33
2037	285	0.0001	LR	33
2038	285	1	LR	33
2039	285	1	LR	33
2040	285	1	LR	33
2041	285	1	LR	33
2042	285	1	LR	33
2043	285	1	LR	33
2044	285	1	LR	33
2045	285	1	LR	33
2000	290	1	NL	33
2001	290	1	NL	33
2002	290	1	NL	33
2003	290	1	NL	33
2004	290	1	NL	33
2005	290	0.33	NL	33
2006	290	1	NL	33
2007	290	1	NL	33
2008	290	0.0001	NL	33
2009	290	1	NL	33
2010	290	1	NL	33
2011	290	1	NL	33
2012	290	1	NL	33
2013	290	1	NL	33
2014	290	1	NL	33
2015	290	1	NL	33
2016	290	0.5	NL	33
2017	290	0.5	NL	33
2018	290	0.8	NL	33
2019	290	1	NL	33
2020	290	1	NL	33
2021	290	1	NL	33
2022	290	1	NL	33
2023	290	1	NL	33
2024	290	0.67	NL	33
2025	290	1	NL	33
2026	290	0.75	NL	33
2027	290	1	NL	33
2028	290	1	NL	33
2029	290	0.75	NL	33
2030	290	1	LR	33
2031	290	0.0001	LR	33
2032	290	1	LR	33
2033	290	1	LR	33
2034	290	1	LR	33
2035	290	1	LR	33
2036	290	0.0001	LR	33
2037	290	0.0001	LR	33
2038	290	1	LR	33
2039	290	1	LR	33
2040	290	1	LR	33
2041	290	1	LR	33
2042	290	1	LR	33
2043	290	1	LR	33
2044	290	1	LR	33
2045	290	1	LR	33
2000	293	1	NL	33
2001	293	1	NL	33
2002	293	1	NL	33
2003	293	1	NL	33
2004	293	1	NL	33
2005	293	0.33	NL	33
2006	293	1	NL	33
2007	293	1	NL	33
2008	293	0.0001	NL	33
2009	293	1	NL	33
2010	293	1	NL	33
2011	293	1	NL	33
2012	293	1	NL	33
2013	293	1	NL	33
2014	293	1	NL	33
2015	293	1	NL	33
2016	293	0.5	NL	33
2017	293	0.5	NL	33
2018	293	1	NL	33
2019	293	1	NL	33
2020	293	1	NL	33
2021	293	1	NL	33
2022	293	1	NL	33
2023	293	1	NL	33
2024	293	0.67	NL	33
2025	293	1	NL	33
2026	293	0.75	NL	33
2027	293	1	NL	33
2028	293	1	NL	33
2029	293	0.75	NL	33
2030	293	1	LR	33
2031	293	0.0001	LR	33
2032	293	1	LR	33
2033	293	1	LR	33
2034	293	1	LR	33
2035	293	1	LR	33
2036	293	0.0001	LR	33
2037	293	0.0001	LR	33
2038	293	1	LR	33
2039	293	1	LR	33
2040	293	1	LR	33
2041	293	1	LR	33
2042	293	1	LR	33
2043	293	1	LR	33
2044	293	1	LR	33
2045	293	1	LR	33
2000	297	1	NL	33
2001	297	1	NL	33
2002	297	1	NL	33
2003	297	1	NL	33
2004	297	1	NL	33
2005	297	0.67	NL	33
2006	297	1	NL	33
2007	297	1	NL	33
2008	297	0.0001	NL	33
2009	297	1	NL	33
2010	297	1	NL	33
2011	297	1	NL	33
2012	297	1	NL	33
2013	297	1	NL	33
2014	297	1	NL	33
2015	297	1	NL	33
2016	297	0.5	NL	33
2017	297	0.5	NL	33
2018	297	1	NL	33
2019	297	1	NL	33
2020	297	1	NL	33
2021	297	1	NL	33
2022	297	1	NL	33
2023	297	1	NL	33
2024	297	0.67	NL	33
2025	297	1	NL	33
2026	297	0.75	NL	33
2027	297	1	NL	33
2028	297	1	NL	33
2029	297	0.75	NL	33
2030	297	1	LR	33
2031	297	0.0001	LR	33
2032	297	1	LR	33
2033	297	1	LR	33
2034	297	1	LR	33
2035	297	1	LR	33
2036	297	0.0001	LR	33
2037	297	0.0001	LR	33
2038	297	1	LR	33
2039	297	1	LR	33
2040	297	1	LR	33
2041	297	1	LR	33
2042	297	1	LR	33
2043	297	1	LR	33
2044	297	1	LR	33
2045	297	1	LR	33
2000	309	1	NL	33
2001	309	1	NL	33
2002	309	1	NL	33
2003	309	1	NL	33
2004	309	1	NL	33
2005	309	0.67	NL	33
2006	309	1	NL	33
2007	309	1	NL	33
2008	309	0.33	NL	33
2009	309	1	NL	33
2010	309	1	NL	33
2011	309	1	NL	33
2012	309	1	NL	33
2013	309	1	NL	33
2014	309	1	NL	33
2015	309	1	NL	33
2016	309	0.5	NL	33
2017	309	0.5	NL	33
2018	309	1	NL	33
2019	309	1	NL	33
2020	309	1	NL	33
2021	309	1	NL	33
2022	309	1	NL	33
2023	309	1	NL	33
2024	309	1	NL	33
2025	309	1	NL	33
2026	309	0.75	NL	33
2027	309	1	NL	33
2028	309	1	NL	33
2029	309	1	NL	33
2030	309	1	LR	33
2031	309	1	LR	33
2032	309	1	LR	33
2033	309	1	LR	33
2034	309	1	LR	33
2035	309	1	LR	33
2036	309	1	LR	33
2037	309	1	LR	33
2038	309	1	LR	33
2039	309	1	LR	33
2040	309	1	LR	33
2041	309	1	LR	33
2042	309	1	LR	33
2043	309	1	LR	33
2044	309	1	LR	33
2045	309	1	LR	33
2000	313	1	NL	33
2001	313	1	NL	33
2002	313	1	NL	33
2003	313	1	NL	33
2004	313	1	NL	33
2005	313	0.67	NL	33
2006	313	1	NL	33
2007	313	1	NL	33
2008	313	0.33	NL	33
2009	313	1	NL	33
2010	313	1	NL	33
2011	313	1	NL	33
2012	313	1	NL	33
2013	313	1	NL	33
2014	313	1	NL	33
2015	313	1	NL	33
2016	313	0.5	NL	33
2017	313	0.5	NL	33
2018	313	1	NL	33
2019	313	1	NL	33
2020	313	1	NL	33
2021	313	1	NL	33
2022	313	1	NL	33
2023	313	1	NL	33
2024	313	1	NL	33
2025	313	1	NL	33
2026	313	1	NL	33
2027	313	1	NL	33
2028	313	1	NL	33
2029	313	1	NL	33
2030	313	1	LR	33
2031	313	1	LR	33
2032	313	1	LR	33
2033	313	1	LR	33
2034	313	1	LR	33
2035	313	1	LR	33
2036	313	1	LR	33
2037	313	1	LR	33
2038	313	1	LR	33
2039	313	1	LR	33
2040	313	1	LR	33
2041	313	1	LR	33
2042	313	1	LR	33
2043	313	1	LR	33
2044	313	1	LR	33
2045	313	1	LR	33
2000	317	1	NL	33
2001	317	1	NL	33
2002	317	1	NL	33
2003	317	1	NL	33
2004	317	1	NL	33
2005	317	1	NL	33
2006	317	1	NL	33
2007	317	1	NL	33
2008	317	0.67	NL	33
2009	317	1	NL	33
2010	317	1	NL	33
2011	317	1	NL	33
2012	317	1	NL	33
2013	317	1	NL	33
2014	317	1	NL	33
2015	317	1	NL	33
2016	317	0.75	NL	33
2017	317	0.5	NL	33
2018	317	1	NL	33
2019	317	1	NL	33
2020	317	1	NL	33
2021	317	1	NL	33
2022	317	1	NL	33
2023	317	1	NL	33
2024	317	1	NL	33
2025	317	1	NL	33
2026	317	1	NL	33
2027	317	1	NL	33
2028	317	1	NL	33
2029	317	1	NL	33
2030	317	1	LR	33
2031	317	1	LR	33
2032	317	1	LR	33
2033	317	1	LR	33
2034	317	1	LR	33
2035	317	1	LR	33
2036	317	1	LR	33
2037	317	1	LR	33
2038	317	1	LR	33
2039	317	1	LR	33
2040	317	1	LR	33
2041	317	1	LR	33
2042	317	1	LR	33
2043	317	1	LR	33
2044	317	1	LR	33
2045	317	1	LR	33
2000	333	1	NL	33
2001	333	1	NL	33
2002	333	1	NL	33
2003	333	1	NL	33
2004	333	1	NL	33
2005	333	1	NL	33
2006	333	1	NL	33
2007	333	1	NL	33
2008	333	0.67	NL	33
2009	333	1	NL	33
2010	333	1	NL	33
2011	333	1	NL	33
2012	333	1	NL	33
2013	333	1	NL	33
2014	333	1	NL	33
2015	333	1	NL	33
2016	333	0.75	NL	33
2017	333	0.5	NL	33
2018	333	1	NL	33
2019	333	1	NL	33
2020	333	1	NL	33
2021	333	1	NL	33
2022	333	1	NL	33
2023	333	1	NL	33
2024	333	1	NL	33
2025	333	1	NL	33
2026	333	1	NL	33
2027	333	1	NL	33
2028	333	1	NL	33
2029	333	1	NL	33
2030	333	1	LR	33
2031	333	1	LR	33
2032	333	1	LR	33
2033	333	1	LR	33
2034	333	1	LR	33
2035	333	1	LR	33
2036	333	1	LR	33
2037	333	1	LR	33
2038	333	1	LR	33
2039	333	1	LR	33
2040	333	1	LR	33
2041	333	1	LR	33
2042	333	1	LR	33
2043	333	1	LR	33
2044	333	1	LR	33
2045	333	1	LR	33
2000	336	1	NL	33
2001	336	1	NL	33
2002	336	1	NL	33
2003	336	1	NL	33
2004	336	1	NL	33
2005	336	1	NL	33
2006	336	1	NL	33
2007	336	1	NL	33
2008	336	0.67	NL	33
2009	336	1	NL	33
2010	336	1	NL	33
2011	336	1	NL	33
2012	336	1	NL	33
2013	336	1	NL	33
2014	336	1	NL	33
2015	336	1	NL	33
2016	336	0.75	NL	33
2017	336	0.5	NL	33
2018	336	1	NL	33
2019	336	1	NL	33
2020	336	1	NL	33
2021	336	1	NL	33
2022	336	1	NL	33
2023	336	1	NL	33
2024	336	1	NL	33
2025	336	1	NL	33
2026	336	1	NL	33
2027	336	1	NL	33
2028	336	1	NL	33
2029	336	1	NL	33
2030	336	1	LR	33
2031	336	1	LR	33
2032	336	1	LR	33
2033	336	1	LR	33
2034	336	1	LR	33
2035	336	1	LR	33
2036	336	1	LR	33
2037	336	1	LR	33
2038	336	1	LR	33
2039	336	1	LR	33
2040	336	1	LR	33
2041	336	1	LR	33
2042	336	1	LR	33
2043	336	1	LR	33
2044	336	1	LR	33
2045	336	1	LR	33
2000	344	1	NL	33
2001	344	1	NL	33
2002	344	1	NL	33
2003	344	1	NL	33
2004	344	1	NL	33
2005	344	1	NL	33
2006	344	1	NL	33
2007	344	1	NL	33
2008	344	0.67	NL	33
2009	344	1	NL	33
2010	344	1	NL	33
2011	344	1	NL	33
2012	344	1	NL	33
2013	344	1	NL	33
2014	344	1	NL	33
2015	344	1	NL	33
2016	344	1	NL	33
2017	344	0.5	NL	33
2018	344	1	NL	33
2019	344	1	NL	33
2020	344	1	NL	33
2021	344	1	NL	33
2022	344	1	NL	33
2023	344	1	NL	33
2024	344	1	NL	33
2025	344	1	NL	33
2026	344	1	NL	33
2027	344	1	NL	33
2028	344	1	NL	33
2029	344	1	NL	33
2030	344	1	LR	33
2031	344	1	LR	33
2032	344	1	LR	33
2033	344	1	LR	33
2034	344	1	LR	33
2035	344	1	LR	33
2036	344	1	LR	33
2037	344	1	LR	33
2038	344	1	LR	33
2039	344	1	LR	33
2040	344	1	LR	33
2041	344	1	LR	33
2042	344	1	LR	33
2043	344	1	LR	33
2044	344	1	LR	33
2045	344	1	LR	33
2000	358	1	NL	33
2001	358	1	NL	33
2002	358	1	NL	33
2003	358	1	NL	33
2004	358	1	NL	33
2005	358	1	NL	33
2006	358	1	NL	33
2007	358	1	NL	33
2008	358	1	NL	33
2009	358	1	NL	33
2010	358	1	NL	33
2011	358	1	NL	33
2012	358	1	NL	33
2013	358	1	NL	33
2014	358	1	NL	33
2015	358	1	NL	33
2016	358	1	NL	33
2017	358	1	NL	33
2018	358	1	NL	33
2019	358	1	NL	33
2020	358	1	NL	33
2021	358	1	NL	33
2022	358	1	NL	33
2023	358	1	NL	33
2024	358	1	NL	33
2025	358	1	NL	33
2026	358	1	NL	33
2027	358	1	NL	33
2028	358	1	NL	33
2029	358	1	NL	33
2030	358	1	LR	33
2031	358	1	LR	33
2032	358	1	LR	33
2033	358	1	LR	33
2034	358	1	LR	33
2035	358	1	LR	33
2036	358	1	LR	33
2037	358	1	LR	33
2038	358	1	LR	33
2039	358	1	LR	33
2040	358	1	LR	33
2041	358	1	LR	33
2042	358	1	LR	33
2043	358	1	LR	33
2044	358	1	LR	33
2045	358	1	LR	33
2000	361	1	NL	33
2001	361	1	NL	33
2002	361	1	NL	33
2003	361	1	NL	33
2004	361	1	NL	33
2005	361	1	NL	33
2006	361	1	NL	33
2007	361	1	NL	33
2008	361	1	NL	33
2009	361	1	NL	33
2010	361	1	NL	33
2011	361	1	NL	33
2012	361	1	NL	33
2013	361	1	NL	33
2014	361	1	NL	33
2015	361	1	NL	33
2016	361	1	NL	33
2017	361	1	NL	33
2018	361	1	NL	33
2019	361	1	NL	33
2020	361	1	NL	33
2021	361	1	NL	33
2022	361	1	NL	33
2023	361	1	NL	33
2024	361	1	NL	33
2025	361	1	NL	33
2026	361	1	NL	33
2027	361	1	NL	33
2028	361	1	NL	33
2029	361	1	NL	33
2030	361	1	LR	33
2031	361	1	LR	33
2032	361	1	LR	33
2033	361	1	LR	33
2034	361	1	LR	33
2035	361	1	LR	33
2036	361	1	LR	33
2037	361	1	LR	33
2038	361	1	LR	33
2039	361	1	LR	33
2040	361	1	LR	33
2041	361	1	LR	33
2042	361	1	LR	33
2043	361	1	LR	33
2044	361	1	LR	33
2045	361	1	LR	33
2000	365	1	NL	33
2001	365	1	NL	33
2002	365	1	NL	33
2003	365	1	NL	33
2004	365	1	NL	33
2005	365	1	NL	33
2006	365	1	NL	33
2007	365	1	NL	33
2008	365	1	NL	33
2009	365	1	NL	33
2010	365	1	NL	33
2011	365	1	NL	33
2012	365	1	NL	33
2013	365	1	NL	33
2014	365	1	NL	33
2015	365	1	NL	33
2016	365	1	NL	33
2017	365	1	NL	33
2018	365	1	NL	33
2019	365	1	NL	33
2020	365	1	NL	33
2021	365	1	NL	33
2022	365	1	NL	33
2023	365	1	NL	33
2024	365	1	NL	33
2025	365	1	NL	33
2026	365	1	NL	33
2027	365	1	NL	33
2028	365	1	NL	33
2029	365	1	NL	33
2030	365	1	LR	33
2031	365	1	LR	33
2032	365	1	LR	33
2033	365	1	LR	33
2034	365	1	LR	33
2035	365	1	LR	33
2036	365	1	LR	33
2037	365	1	LR	33
2038	365	1	LR	33
2039	365	1	LR	33
2040	365	1	LR	33
2041	365	1	LR	33
2042	365	1	LR	33
2043	365	1	LR	33
2044	365	1	LR	33
2045	365	1	LR	33
2000	368	1	NL	33
2001	368	1	NL	33
2002	368	1	NL	33
2003	368	1	NL	33
2004	368	1	NL	33
2005	368	1	NL	33
2006	368	1	NL	33
2007	368	1	NL	33
2008	368	1	NL	33
2009	368	1	NL	33
2010	368	1	NL	33
2011	368	1	NL	33
2012	368	1	NL	33
2013	368	1	NL	33
2014	368	1	NL	33
2015	368	1	NL	33
2016	368	1	NL	33
2017	368	1	NL	33
2018	368	1	NL	33
2019	368	1	NL	33
2020	368	1	NL	33
2021	368	1	NL	33
2022	368	1	NL	33
2023	368	1	NL	33
2024	368	1	NL	33
2025	368	1	NL	33
2026	368	1	NL	33
2027	368	1	NL	33
2028	368	1	NL	33
2029	368	1	NL	33
2030	368	1	LR	33
2031	368	1	LR	33
2032	368	1	LR	33
2033	368	1	LR	33
2034	368	1	LR	33
2035	368	1	LR	33
2036	368	1	LR	33
2037	368	1	LR	33
2038	368	1	LR	33
2039	368	1	LR	33
2040	368	1	LR	33
2041	368	1	LR	33
2042	368	1	LR	33
2043	368	1	LR	33
2044	368	1	LR	33
2045	368	1	LR	33
2000	382	1	NL	33
2001	382	1	NL	33
2002	382	1	NL	33
2003	382	1	NL	33
2004	382	1	NL	33
2005	382	1	NL	33
2006	382	1	NL	33
2007	382	1	NL	33
2008	382	1	NL	33
2009	382	1	NL	33
2010	382	1	NL	33
2011	382	1	NL	33
2012	382	1	NL	33
2013	382	1	NL	33
2014	382	1	NL	33
2015	382	1	NL	33
2016	382	1	NL	33
2017	382	1	NL	33
2018	382	1	NL	33
2019	382	1	NL	33
2020	382	1	NL	33
2021	382	1	NL	33
2022	382	1	NL	33
2023	382	1	NL	33
2024	382	1	NL	33
2025	382	1	NL	33
2026	382	1	NL	33
2027	382	1	NL	33
2028	382	1	NL	33
2029	382	1	NL	33
2030	382	1	LR	33
2031	382	1	LR	33
2032	382	1	LR	33
2033	382	1	LR	33
2034	382	1	LR	33
2035	382	1	LR	33
2036	382	1	LR	33
2037	382	1	LR	33
2038	382	1	LR	33
2039	382	1	LR	33
2040	382	1	LR	33
2041	382	1	LR	33
2042	382	1	LR	33
2043	382	1	LR	33
2044	382	1	LR	33
2045	382	1	LR	33
2000	386	1	NL	33
2001	386	1	NL	33
2002	386	1	NL	33
2003	386	1	NL	33
2004	386	1	NL	33
2005	386	1	NL	33
2006	386	1	NL	33
2007	386	1	NL	33
2008	386	1	NL	33
2009	386	1	NL	33
2010	386	1	NL	33
2011	386	1	NL	33
2012	386	1	NL	33
2013	386	1	NL	33
2014	386	1	NL	33
2015	386	1	NL	33
2016	386	1	NL	33
2017	386	1	NL	33
2018	386	1	NL	33
2019	386	1	NL	33
2020	386	1	NL	33
2021	386	1	NL	33
2022	386	1	NL	33
2023	386	1	NL	33
2024	386	1	NL	33
2025	386	1	NL	33
2026	386	1	NL	33
2027	386	1	NL	33
2028	386	1	NL	33
2029	386	1	NL	33
2030	386	1	LR	33
2031	386	1	LR	33
2032	386	1	LR	33
2033	386	1	LR	33
2034	386	1	LR	33
2035	386	1	LR	33
2036	386	1	LR	33
2037	386	1	LR	33
2038	386	1	LR	33
2039	386	1	LR	33
2040	386	1	LR	33
2041	386	1	LR	33
2042	386	1	LR	33
2043	386	1	LR	33
2044	386	1	LR	33
2045	386	1	LR	33
171	119	0.0001	LR	100
237	119	0.0001	LR	100
106	119	0.0001	LR	100
39	119	0.0001	LR	100
248	119	0.0001	LR	100
11	119	0.0001	LR	100
85	119	0.0001	LR	100
103	119	0.0001	LR	100
66	119	0.0001	LR	100
3	119	0.0001	LR	100
352	119	0.0001	LR	100
452	119	0.0001	LR	100
1126	119	0.0001	LR	100
175	119	0.0001	LR	100
359	119	0.0001	LR	100
418	119	0.0001	LR	100
345	119	0.0001	LR	100
1103	119	0.0001	LR	100
86	119	0.0001	LR	100
286	119	0.0001	LR	100
25 Blue	119	0.0001	LR	100
55	119	0.0001	LR	100
100	119	0.0001	LR	100
104	119	0.0001	LR	100
25 Black	119	0.0001	LR	100
282	119	0.0001	LR	100
392	119	0.0001	LR	100
119	119	0.0001	LR	100
511	119	0.0001	LR	100
19	119	0.0001	LR	100
171	121	0.0001	LR	100
237	121	0.0001	LR	100
106	121	0.0001	LR	100
39	121	0.0001	LR	100
248	121	0.0001	LR	100
11	121	0.0001	LR	100
85	121	0.0001	LR	100
103	121	0.0001	LR	100
66	121	0.0001	LR	100
3	121	0.0001	LR	100
352	121	0.0001	LR	100
452	121	0.0001	LR	100
1126	121	0.0001	LR	100
175	121	0.0001	LR	100
359	121	0.0001	LR	100
418	121	0.0001	LR	100
345	121	0.0001	LR	100
1103	121	0.0001	LR	100
86	121	0.0001	LR	100
286	121	0.0001	LR	100
25 Blue	121	0.0001	LR	100
55	121	0.0001	LR	100
100	121	0.0001	LR	100
104	121	0.0001	LR	100
25 Black	121	0.0001	LR	100
282	121	0.0001	LR	100
392	121	0.0001	LR	100
119	121	0.0001	LR	100
511	121	0.0001	LR	100
19	121	0.0001	LR	100
171	123	0.0001	LR	100
237	123	0.0001	LR	100
106	123	0.0001	LR	100
39	123	0.0001	LR	100
248	123	0.0001	LR	100
11	123	0.0001	LR	100
85	123	0.0001	LR	100
103	123	0.0001	LR	100
66	123	0.0001	LR	100
3	123	0.0001	LR	100
352	123	0.0001	LR	100
452	123	0.0001	LR	100
1126	123	0.0001	LR	100
175	123	0.0001	LR	100
359	123	0.0001	LR	100
418	123	0.0001	LR	100
345	123	0.0001	LR	100
1103	123	0.0001	LR	100
86	123	0.0001	LR	100
286	123	0.0001	LR	100
25 Blue	123	0.0001	LR	100
55	123	0.0001	LR	100
100	123	0.0001	LR	100
104	123	0.0001	LR	100
25 Black	123	0.0001	LR	100
282	123	0.0001	LR	100
392	123	0.0001	LR	100
119	123	0.0001	LR	100
511	123	0.0001	LR	100
19	123	0.0001	LR	100
171	125	0.0001	LR	100
237	125	0.0001	LR	100
106	125	0.0001	LR	100
39	125	0.0001	LR	100
248	125	0.0001	LR	100
11	125	0.0001	LR	100
85	125	0.0001	LR	100
103	125	0.0001	LR	100
66	125	0.0001	LR	100
3	125	0.0001	LR	100
352	125	0.0001	LR	100
452	125	0.0001	LR	100
1126	125	0.0001	LR	100
175	125	0.0001	LR	100
359	125	0.0001	LR	100
418	125	0.0001	LR	100
345	125	0.0001	LR	100
1103	125	0.0001	LR	100
86	125	0.0001	LR	100
286	125	0.0001	LR	100
25 Blue	125	0.0001	LR	100
55	125	0.0001	LR	100
100	125	0.0001	LR	100
104	125	0.0001	LR	100
25 Black	125	0.0001	LR	100
282	125	0.0001	LR	100
392	125	0.0001	LR	100
119	125	0.0001	LR	100
511	125	0.0001	LR	100
19	125	0.0001	LR	100
171	127	0.0001	LR	100
237	127	0.0001	LR	100
106	127	0.0001	LR	100
39	127	0.0001	LR	100
248	127	0.0001	LR	100
11	127	0.0001	LR	100
85	127	0.0001	LR	100
103	127	0.0001	LR	100
66	127	0.0001	LR	100
3	127	0.0001	LR	100
352	127	0.0001	LR	100
452	127	0.0001	LR	100
1126	127	0.0001	LR	100
175	127	0.0001	LR	100
359	127	0.0001	LR	100
418	127	0.0001	LR	100
345	127	0.0001	LR	100
1103	127	0.0001	LR	100
86	127	0.0001	LR	100
286	127	0.0001	LR	100
25 Blue	127	0.0001	LR	100
55	127	0.0001	LR	100
100	127	0.0001	LR	100
104	127	0.0001	LR	100
25 Black	127	0.0001	LR	100
282	127	0.0001	LR	100
392	127	0.0001	LR	100
119	127	0.0001	LR	100
511	127	0.0001	LR	100
19	127	0.0001	LR	100
171	129	0.0001	LR	100
237	129	0.0001	LR	100
106	129	0.0001	LR	100
39	129	0.0001	LR	100
248	129	0.0001	LR	100
11	129	0.0001	LR	100
85	129	0.0001	LR	100
103	129	0.0001	LR	100
66	129	0.0001	LR	100
3	129	0.0001	LR	100
352	129	0.0001	LR	100
452	129	0.0001	LR	100
1126	129	0.0001	LR	100
175	129	0.0001	LR	100
359	129	0.0001	LR	100
418	129	0.0001	LR	100
345	129	0.0001	LR	100
1103	129	0.0001	LR	100
86	129	0.0001	LR	100
286	129	0.0001	LR	100
25 Blue	129	0.0001	LR	100
55	129	0.0001	LR	100
100	129	0.0001	LR	100
104	129	0.0001	LR	100
25 Black	129	0.0001	LR	100
282	129	0.0001	LR	100
392	129	0.0001	LR	100
119	129	0.0001	LR	100
511	129	0.0001	LR	100
19	129	0.0001	LR	100
171	138	0.0001	LR	100
237	138	0.0001	LR	100
106	138	0.0001	LR	100
39	138	0.0001	LR	100
248	138	0.0001	LR	100
11	138	0.0001	LR	100
85	138	0.0001	LR	100
103	138	0.0001	LR	100
66	138	0.0001	LR	100
3	138	0.0001	LR	100
352	138	0.0001	LR	100
452	138	0.0001	LR	100
1126	138	0.0001	LR	100
175	138	0.0001	LR	100
359	138	0.0001	LR	100
418	138	0.0001	LR	100
345	138	0.0001	LR	100
1103	138	0.0001	LR	100
86	138	0.0001	LR	100
286	138	0.0001	LR	100
25 Blue	138	0.0001	LR	100
55	138	0.2	LR	100
100	138	0.0001	LR	100
104	138	0.0001	LR	100
25 Black	138	0.0001	LR	100
[truncated: 2,391 more rows]

## Sheet: F3a
Vial	Mass of 5	Mass of 1
33	1.621	0.3242			Figure 3 adult dry mass
S F	1.668	0.3336
	1.66	0.332
	1.725	0.345
	1.709	0.3418		54 S F
	1.745	0.349
	1.707	0.3414
	1.733	0.3466
	1.728	0.3456
	1.574	0.3148
Group of 4	1.419	0.35475
16	1.4	0.28
NS M	1.419	0.2838
	1.36	0.272
	1.328	0.2656
	1.305	0.261		57 NS M
	1.313	0.2626
	1.277	0.2554
	1.387	0.2774
	1.403	0.2806
	1.296	0.2592
	1.355	0.271
Group of 2	0.55	0.275
42	1.762	0.3524
NS F	1.797	0.3594
	1.726	0.3452
	1.707	0.3414
	1.742	0.3484
	1.743	0.3486		61 NS F
	1.695	0.339
	1.679	0.3358
	1.634	0.3268
	1.809	0.3618
	1.815	0.363
Group of 6	2.077	0.346167
86	1.371	0.2742
S M	1.324	0.2648
	1.256	0.2512
	1.398	0.2796
	1.347	0.2694
	1.313	0.2626
	1.268	0.2536		70 S M
	1.322	0.2644
	1.297	0.2594
	1.363	0.2726
	1.312	0.2624
	1.366	0.2732
	1.403	0.2806
	1.334	0.2668

## Sheet: F3b
Dish	Treatment	Sun Aft	Sun Eve	Mon Morn	Mon Aft	Mon Eve	Tues Morn	Tues Aft	Tues Eve	Wed Morn	Wed Aft
1	NS	2	4	4	4	4	4	4	4	4			Figure 3 survival
2	S	0	3	3	4	4	4	4	4	4
3	NS	2	3	3	3	3	3	3	3	3
4	S	0	3	4	5
5	NS	3	5
6	S	0	3	3	3	3	3	3	3	3
7	NS	3	4	4	4	4	4	4	4	4
8	S	0	1	4	5
9	NS	0	2	2	2	2	2	2	2	2
10	S	3	4	4	4	4	4	4	4	4
11	NS	2	5
12	S	1	4	4	4	4	4	4	4	4
13	NS	1	3	3	3	3	3	3	3	3
14	S	3	5
15	NS	3	4	4	4	4	4	4	4	4
16	S	0	2	3	3	3	3	3	3	3
17	NS	2	3	3	3	3	3	3	3	3
18	S	3	5
19	NS	2	4	4	4	4	4	4	4	4
20	S	0	2	2	2	2	2	2	2	2
21	NS	2	3	3	3	3	3	3	3	3
22	S	0	3	3	3	3	3	3	3	3
23	NS	3	5
24	S	1	3	3	3	3	3	3	3	3
25	NS	2	5
26	S	0	3	4	4	4	4	4	4	4
27	NS	3	3	4	4	4	4	4	4	4
28	S	1	2	4	4	4	4	4	4	4
29	NS	3	5
30	S	1	3	5
31	NS	3	4	4	4	4	4	4	4	4
32	S	0	4	5
33	NS	3	4	4		4	4	4	4	4
34	S	0	1	5
35	NS	4	5
36	S	0	4	5
37	NS	3	5
38	S	0	2	3	4	4	4	4	4	4
39	NS	3	3	3	3	3	3	3	3	3
40	S	0	2	5
41	NS	3	4	4	4	4	4	4	4	4
42	S	1	4	5
43	NS	3	5
44	S	0	1	3	3	3	3	3	3	3
45	NS	3	4	4	4	4	4	4	4	4
46	S	1	3	4	4	4	4	4	4	4
47	NS	2	2	2	2	2	2	2	2	2
48	S	0	3	4	4	4	4	4	4	4
49	NS	4	5
50	S	0	3	4	4	4	4	4	4	4
51	NS	5
52	S	2	2	4	4	4	4	4	4	4
53	NS	3	4	4	4	4	4	4	4	4
54	S	0	1	4	5
55	NS	2	5
56	S	0	0	2	4	4	4	4	4	4
58	S	0	2	3	3	3	3	3	3	3
59	NS	3	5
60	S	1	4	5

## Sheet: F3c
Dish	Treatment	100	117	119	121	123	125	127	129	141	143	145	147
1	NS	0	4	4	4	4	4	4	4	4	4	4	4		Figure 3 larval dev. Rate
2	S	0	0	0	2	3	3	3	3	4	4	4	4
3	NS	0	3	3	3	3	3	3	3	3	3	3	3
4	S	0	0	0	2	3	3	3	4	5
5	NS	0	5
6	S	0	1	1	1	3	3	3	3	3	3	3	3
7	NS	0	4	4	4	4	4	4	4	4	4	4	4
8	S	0	0	0	1	2	3	4	4	5
9	NS	0	2	3	3	3	3	3	3	3	3	3	3
10	S	0	4	4	4	4	4	4	4	4	4	4	4
11	NS	0	5
12	S	0	2	2	3	4	4	4	4	4	4	4	4
13	NS	0	2	4	4	4	4	4	4	4	4	4	4
14	S	0	1	2	3	5
15	NS	0	2	4	4	4	4	4	4	5
16	S	0	0	0	1	2	3	3	3	3	3	3	3
17	NS	0	3	3	3	3	3	3	3	3	3	3	3
18	S	0	4	4	5
19	NS	0	3	3	4	4	4	4	4	4	4	4	4
20	S	0	1	1	2	2	2	2	2	2	2	2	2
21	NS	0	3	3	3	3	3	3	3	3	3	3	3
22	S	0	1	1	2	3	3	3	3	3	3	3	3
23	NS	0	5
24	S	0	1	3	3	3	3	3	3	3	3	3	3
25	NS	0	4	4	4	5
26	S	0	2	3	3	3	4	4	4	4	4	4	4
27	NS	0	3	3	3	3	3	4	4	4	4	4	4
28	S	0	2	2	2	3	3	4	5
29	NS	0	5
30	S	0	1	1	1	1	2	3	4	5
31	NS	0	2	2	4	4	4	4	4	4	4	4	4
32	S	0	0	1	1	4	5
33	NS	0	3	3	4	4	4	4	4	4	4	4	4
34	S	0	0	0	0	1	4	5
35	NS	0	5
36	S	0	0	0	1	4	4	5
37	NS	0	2	4	5
38	S	0	0	0	0	1	1	2	3	4	4	4	4
39	NS	0	3	3	3	3	3	3	3	3	3	3	3
40	S	0	0	0	1	1	2	4	5
41	NS	0	3	4	4	4	4	4	4	4	4	4	4
42	S	0	1	2	3	3	5
43	NS	0	4	5
44	S	0	0	1	1	1	2	2	3	3	3	3	3
45	NS	0	4	4	4	4	4	4	4	4	4	4	4
46	S	0	3	3	3	4	4	4	4	4	4	4	4
47	NS	0	5
48	S	0	0	0	0	2	4	4	4	4	4	4	4
49	NS	0	5
50	S	0	1	3	3	3	4	4	4	4	4	4	4
51	NS	0	5
52	S	0	2	3	4	4	5
53	NS	0	4	4	4	4	4	4	4	4	4	4	4
54	S	0	0	0	0	0	1	2	3	5
55	NS	0	3	4	5
56	S	0	0	0	0	0	1	1	3	4	4	4	4
57	NS	0	8		9
58	S	0	0	1	1	1	2	3	3	3	3	3	3
59	NS	0	4	4	5
60	S	0	1	1	2	3	4	4	5

## Sheet: F4a
Cage #	Social Treatment	Eggs on Non-social	Eggs on social	Total eggs	Proportion social	Eggs on Agar ns	Eggs on Agar S
1	5	28	0	28	0				Figure 4 adults ability to detect density
2	20	0	0	1	1		1
3	5	0	2	3	1		1
4	20	0	0	12	1		12
5	5	0	7	10	1		3
6	20	0	0	0	#DIV/0!
7	5	0	7	11	1		4
8	20	0	0	0	#DIV/0!
9	5	0	11	12	1		1
10	20	0	0	0	#DIV/0!
11	5	0	18	30	1		12
12	20	0	11	21	1		10
13	5	0	0	0	#DIV/0!
14	20	0	1	6	1		5
15	5	0	0	22	1		22
16	20	0	4	16	1		12
17	5	11	1	38	0.0789474	24	2
18	20	0	45	45	1
19	5	0	0	0	#DIV/0!
20	20	21	0	22	0	1
21	5	23	0	42	0	19
22	20	0	44	48	1		4
23	5	4	0	4	0
24	20	0	25	34	1		9
25	5	0	3	3	1
26	20	0	12	22	1		10
27	5	0	0	0	#DIV/0!
28	20	0	13	51	1		38
29	5	0	24	28	1		4
30	20	0	9	9	1
31	5	1	25	29	0.965517		3
32	20	0	0	0	#DIV/0!
33	5	0	0	0	#DIV/0!
34	20	2	0	2	0
35	5	0	4	5	1		1
36	20	0	4	8	1		4
37	5	0	1	3	1		2
38	20	0	2	12	1		10
39	5	0	28	29	1		1
40	20	5	0	5	0
41	5	0	17	17	1
42	20	0	7	8	1		1
43	5	0	0	0	#DIV/0!
44	20	0	2	2	1
45	5	0	12	12	1
46	20	0	5	11	1		6
47	5	1	11	12	0.916667
48	20	1	1	2	0.5
49	5	0	8	20	1		12
50	20	2	7	24	0.916667		15
51	5	26	1	32	0.09375	3	2
52	20	0	2	9	1		7
53	5	10	17	29	0.655172		2
54	20	0	0	0	#DIV/0!
55	5	2	14	25	0.92		9
56	20	0	0	20	1		20
57	5	0	0	0	#DIV/0!
58	20	0	0	0	#DIV/0!
59	5	0	0	0	#DIV/0!
60	20	0	0	18	1		18

[truncated: 3 more sheets: F4b, F5a, F5b]
